# Supplementary material for: Tools and techniques for computational reproducibility
Source: Gigascience. 2016 Jul 11;5:30. doi: 10.1186/s13742-016-0135-4 (PMC4940747; doi:10.1186/s13742-016-0135-4)
Supplement: Additional file 1: — This script is supporting material for Fig. 1. It can be used to align DNA sequence data to a reference genome. First, it downloads the software and data files necessary for the analysis. Then, it extracts (“unzips”) these files, and aligns the data to a reference genome for Ebola virus. Finally, it converts, sorts, and indexes the aligned data. (SH 865 bytes) [file 13742_2016_135_MOESM1_ESM.sh]

#!/bin/bash

# Download software, reference genome, and FASTQ files
wget http://downloads.sourceforge.net/project/bio-bwa/bwakit/bwakit-0.7.12_x64-linux.tar.bz2
wget -O refGenomeFiles.zip https://ndownloader.figshare.com/files/4841809
wget -O FASTQ.zip https://ndownloader.figshare.com/articles/3114454/versions/1

# Extract software and reference genome files
tar -jxvf bwakit-0.7.12_x64-linux.tar.bz2
unzip refGenomeFiles.zip
unzip FASTQ.zip

# Align FASTQ data to reference genome and save to SAM file
bwa.kit/bwa mem  KJ660346.fa SRR1972917_1.fastq SRR1972917_1.fastq > SRR1972917_aligned.sam

# Convert SAM file to BAM file
bwa.kit/samtools view -bS SRR1972917_aligned.sam > SRR1972917_aligned.bam

# Sort BAM file
bwa.kit/samtools sort SRR1972917_aligned.bam SRR1972917_aligned_sorted

# Index BAM file
bwa.kit/samtools index SRR1972917_aligned_sorted.bam
