# Supplementary material for: Tools and techniques for computational reproducibility
Source: Gigascience. 2016 Jul 11;5:30. doi: 10.1186/s13742-016-0135-4 (PMC4940747; doi:10.1186/s13742-016-0135-4)
Supplement: Additional file 2: — This Make file is supporting material for Fig. 2. It performs the same function as Additional file 1, except that it is formatted for the Make utility. Accordingly, it is structured so that specific tasks must be executed before other tasks, in a hierarchical manner [file 13742_2016_135_MOESM2_ESM.xls]

all: SRR1972917_aligned_sorted.bam

SRR1972917_aligned_sorted.bam: SRR1972917_aligned.sam
	# Convert SAM file to BAM file
	bwa.kit/samtools view -bS SRR1972917_aligned.sam > SRR1972917_aligned.bam

	# Sort BAM file
	bwa.kit/samtools sort SRR1972917_aligned.bam SRR1972917_aligned_sorted

	# Index BAM file
	bwa.kit/samtools index SRR1972917_aligned_sorted.bam

SRR1972917_aligned.sam: bwa.kit/bwa KJ660346.fa SRR1972917_1.fastq
	# Align FASTQ data to reference genome and save to SAM file
	bwa.kit/bwa mem  KJ660346.fa SRR1972917_1.fastq SRR1972917_1.fastq > SRR1972917_aligned.sam

bwa.kit/bwa:
	# Download and unpack BWA software
	wget http://downloads.sourceforge.net/project/bio-bwa/bwakit/bwakit-0.7.12_x64-linux.tar.bz2
	tar -jxvf bwakit-0.7.12_x64-linux.tar.bz2

KJ660346.fa:
	# Download and unzip reference genome
	wget -O refGenomeFiles.zip https://ndownloader.figshare.com/files/4841809
	unzip refGenomeFiles.zip

SRR1972917_1.fastq:
	# Download and unzip FASTQ files
	wget -O FASTQ.zip https://ndownloader.figshare.com/articles/3114454/versions/1
	unzip FASTQ.zip

clean:
	rm -rfv KJ660346.fa* FASTQ.zip refGenomeFiles.zip bwa.kit* bwakit-0.7.12_x64-linux.tar.bz2 SRR1972917*
