# Supplementary material for: Tools and techniques for computational reproducibility
Source: Gigascience. 2016 Jul 11;5:30. doi: 10.1186/s13742-016-0135-4 (PMC4940747; doi:10.1186/s13742-016-0135-4)
Supplement: Additional file 3: — This Jupyter notebook is supporting material for Fig. 3. It contains code (in the Python programming language) for generating random numbers and plotting them in a graph. (IPYNB 53 kb) [file 13742_2016_135_MOESM3_ESM.ipynb]

# %% [markdown]
## Load Python libraries

# %% [code]
get_ipython().magic('matplotlib inline')

import matplotlib.pyplot as plt
from numpy.random import normal

# %% [markdown]
## Generate random numbers simulating gene-expression values

# %% [code]
geneA = normal(size=1000)
geneB = normal(size=1000)

# %% [markdown]
## Plot the values

# %% [code]
plt.plot(geneA, geneB, "o", color="#99C1C2")
plt.xlabel("Gene A")
plt.ylabel("Gene B")
plt.show()

# %% [code]
