# Supplementary material for: Tools and techniques for computational reproducibility
Source: Gigascience. 2016 Jul 11;5:30. doi: 10.1186/s13742-016-0135-4 (PMC4940747; doi:10.1186/s13742-016-0135-4)
Supplement: Additional file 4: — This document contains code (in the R language) for generating random numbers and plotting them on a graph. This document is in R Markdown format and can be compiled using knitr. (RMD 382 bytes) [file 13742_2016_135_MOESM4_ESM.rmd]

---
title: "R Markdown Example"
output: html_document
---

## Generate random numbers simulating gene-expression values

```{r}
geneA <- rnorm(1000)
geneB <- rnorm(1000)
```

## Plot the numbers as a histogram
```{r}
# Set the margins so there won't be too much white space
par(mar=c(4.1, 4.1, 0.1, 0.1))

plot(geneA, geneB, col="#99C1C2", xlab="Gene A", ylab="Gene B", main="")
```
